# Supplementary material for: A Convenient Synthesis of Diketopyrrolopyrrole Dyes
Source: Molecules. 2021 Aug 6;26(16):4758. doi: 10.3390/molecules26164758 (PMC8401603; doi:10.3390/molecules26164758)
Supplement: Supplementary file 1 [file molecules-26-04758-s001.zip]

Archive with 1 entries (1 files):
- molecules-1293767-supplementary.pdf
